# Supplementary material for: Investigating the Effect of an Oxytetracycline Treatment on the Gut Microbiome and Antimicrobial Resistance Gene Dynamics in Nile Tilapia (Oreochromis niloticus)
Source: Antibiotics (Basel). 2021 Oct 6;10(10):1213. doi: 10.3390/antibiotics10101213 (PMC8532870; doi:10.3390/antibiotics10101213)
Supplement: Supplementary file 1 [file antibiotics-10-01213-s001.zip]

Archive with 1 entries (1 files):
- antibiotics-1382794-supplementary.pdf
